# Supplementary material for: Development, Characterization, and Immunomodulatory Evaluation of Carvacrol-loaded Nanoemulsion
Source: Molecules. 2021 Jun 25;26(13):3899. doi: 10.3390/molecules26133899 (PMC8271444; doi:10.3390/molecules26133899)
Supplement: Supplementary file 1 [file molecules-26-03899-s001.zip]

Archive with 1 entries (1 files):
- molecules-1246025-supplementary.pdf
